# Supplementary material for: Colony Failure Linked to Low Sperm Viability in Honey Bee (Apis mellifera) Queens and an Exploration of Potential Causative Factors
Source: PLoS One. 2016 Feb 10;11(2):e0147220. doi: 10.1371/journal.pone.0147220 (PMC4749221; doi:10.1371/journal.pone.0147220)
Supplement: S1 Data — (XLSX) [file pone.0147220.s001.xlsx]

## Sheet: Figure 1
ARS	Failing-East	Failing-West	Re-queened
96	38	40	66
92	43	41	71
88	52	37	40
81	53	66	47
96	58	61	53
91	71	73	42
95	55	58	34
84	51	48	70
96	50	46	73
92	49	56	61
93	50	55	54
94	53	55	50
	60	62	76
	58	68	80
	60	77	38
	51	57	44
	62	54	67
	45	41	41
	69		52
			60
			84
			47
			66
			70
			88
			43
			49
			52

## Sheet: Figure 2
East coast			West coast
Failing	Healthy		Failing	Healthy
41	78		54	66
6	16		40	91
28	93		51	85
25	93		40	90
39	94		44	87
37	22		53	98
10	88		43	90
47	78		48	70
76			53	88
74			42
45			40
53			34
26
61
	East Coast	West Coast
Healthy	70.25	85
Failing	40.5714	45.1667
	SE
Healthy	11.422	3.444
Failing	5.627	1.8742

## Sheet: Figure 3
	UPS Next day	USPS Priority	SE UPS Next day	SE USPS Priority
Breeder 1	81.4	59.5	4.198	3.591
Breeder 2	89.8	88.2	2.112	1.441
Breeder 3	76.6	79.2	3.239	3.467
Breeder 4	62.6	57.2	6.143	5.174
Breeder 5	75.4	79.8	5.36	1.298
Breeder 6	59.2	66.1	7.223	4.473
Breeder	Shipping	Sperm Viability
1	Next Day	85
1	Next Day	47
1	Next Day	74
1	Next Day	79
1	Next Day	87
1	Next Day	92
1	Next Day	90
1	Next Day	91
1	Next Day	85
1	Next Day	84
1	Priority	79
1	Priority	65
1	Priority	73
1	Priority	62
1	Priority	51
1	Priority	63
1	Priority	60
1	Priority	52
1	Priority	45
1	Priority	45
2	Next Day	75
2	Next Day	94
2	Next Day	96
2	Next Day	95
2	Next Day	92
2	Next Day	92
2	Next Day	84
2	Next Day	94
2	Next Day	92
2	Next Day	84
2	Priority	88
2	Priority	86
2	Priority	86
2	Priority	88
2	Priority	83
2	Priority	84
2	Priority	92
2	Priority	97
2	Priority
2	Priority	90
3	Next Day	82
3	Next Day	78
3	Next Day	82
3	Next Day	86
3	Next Day	81
3	Next Day	70
3	Next Day	59
3	Next Day	61
3	Next Day	90
3	Next Day	77
3	Priority	81
3	Priority	79
3	Priority	90
3	Priority	55
3	Priority	76
3	Priority	74
3	Priority	95
3	Priority	88
3	Priority	76
3	Priority	78
4	Next Day	31
4	Next Day	57
4	Next Day	55
4	Next Day	59
4	Next Day	57
4	Next Day	85
4	Next Day	80
4	Next Day	85
4	Next Day	80
4	Next Day	37
4	Priority	46
4	Priority	50
4	Priority	85
4	Priority	60
4	Priority	35
4	Priority	62
4	Priority	59
4	Priority	79
4	Priority	60
4	Priority	36
5	Next Day	83
5	Next Day	92
5	Next Day	78
5	Next Day
5	Next Day	62
5	Next Day	90
5	Next Day	87
5	Next Day	43
5	Next Day	64
5	Next Day	80
5	Priority	74
5	Priority	76
5	Priority	81
5	Priority	81
5	Priority	78
5	Priority	76
5	Priority	84
5	Priority	83
5	Priority	78
5	Priority	87
6	Next Day	4
6	Next Day	58
6	Next Day	55
6	Next Day	84
6	Next Day	48
6	Next Day	84
6	Next Day	66
6	Next Day	66
6	Next Day	55
6	Next Day	72
6	Priority	66
6	Priority	82
6	Priority	77
6	Priority	80
6	Priority	62
6	Priority	42
6	Priority	59
6	Priority	77
6	Priority	45
6	Priority	71

## Sheet: Figure 4
	July	September	SE July	SE September
Breeder 1	70.45	84.11	3.6796	2.0375
Breeder 2	89.05	84.7	1.283	2.4178
Breeder 3	77.9	72.2	2.3282	5.8742
Breeder 4	59.9	90.3	3.9576	1.5279
Breeder 5	77.74	84.56	2.5987	2.3518
Breeder	Period	Sperm viability
1	July	85
1	July	47
1	July	74
1	July	79
1	July	87
1	July	92
1	July	90
1	July	91
1	July	85
1	July	84
1	July	79
1	July	65
1	July	73
1	July	62
1	July	51
1	July	63
1	July	60
1	July	52
1	July	45
1	July	45
1	September	82
1	September	76
1	September	83
1	September	76
1	September	82
1	September
1	September	85
1	September	93
1	September	92
1	September	88
2	July	75
2	July	94
2	July	96
2	July	95
2	July	92
2	July	92
2	July	84
2	July	94
2	July	92
2	July	84
2	July	88
2	July	86
2	July	86
2	July	88
2	July	83
2	July	84
2	July	92
2	July	97
2	July
2	July	90
2	September	86
2	September	93
2	September	95
2	September	72
2	September	81
2	September	85
2	September	91
2	September	80
2	September	75
2	September	89
3	July	82
3	July	78
3	July	82
3	July	86
3	July	81
3	July	70
3	July	59
3	July	61
3	July	90
3	July	77
3	July	81
3	July	79
3	July	90
3	July	55
3	July	76
3	July	74
3	July	95
3	July	88
3	July	76
3	July	78
3	September	92
3	September	67
3	September	28
3	September	62
3	September	63
3	September	76
3	September	81
3	September	87
3	September	83
3	September	83
4	July	31
4	July	57
4	July	55
4	July	59
4	July	57
4	July	85
4	July	80
4	July	85
4	July	80
4	July	37
4	July	46
4	July	50
4	July	85
4	July	60
4	July	35
4	July	62
4	July	59
4	July	79
4	July	60
4	July	36
4	September	85
4	September	95
4	September	83
4	September	89
4	September	84
4	September	91
4	September	96
4	September	95
4	September	92
4	September	93
5	July	83
5	July	92
5	July	78
5	July
5	July	62
5	July	90
5	July	87
5	July	43
5	July	64
5	July	80
5	July	74
5	July	76
5	July	81
5	July	81
5	July	78
5	July	76
5	July	84
5	July	83
5	July	78
5	July	87
5	September	78
5	September	83
5	September	80
5	September	85
5	September
5	September	92
5	September	73
5	September	93
5	September	93
5	September	84

## Sheet: Figure 5
Temp 4 degree
	Sperm viability	SE
Control	65.2	3.0869
1 hr	25	3.8413
2 hr	23.9	3.0275
4 hr	25.8	5.5753
Temp 40 degree
	Sperm viability	SE
Control	65	3.0869
2 hr	22.1	6.4849
4 hr	44.9	4.0151
Temp	Time (hr)	Replicate	Sperm viability
4 °C	1	1	10
4 °C	1	2	10
4 °C	1	3	30
4 °C	1	4	25
4 °C	1	5	25
4 °C	1	6	48
4 °C	1	7	30
4 °C	1	8	30
4 °C	1	9	32
4 °C	1	10	10
4 °C	2	1	37
4 °C	2	2	15
4 °C	2	3	24
4 °C	2	4	15
4 °C	2	5	8
4 °C	2	6	28
4 °C	2	7	20
4 °C	2	8	25
4 °C	2	9	37
4 °C	2	10	30
4 °C	4	1	60
4 °C	4	2	3
4 °C	4	3	44
4 °C	4	4	19
4 °C	4	5	33
4 °C	4	6	31
4 °C	4	7	30
4 °C	4	8	21
4 °C	4	9	11
4 °C	4	10	6
control	control	1	70
control	control	2	70
control	control	3	80
control	control	4	59
control	control	5	57
control	control	6	49
control	control	7	70
control	control	8	56
control	control	9	76
control	control	10	65
40 °C	2	1	15
40 °C	2	2	36
40 °C	2	3	72
40 °C	2	4	17
40 °C	2	5	11
40 °C	2	6	33
40 °C	2	7	10
40 °C	2	8	5
40 °C	2	9	4
40 °C	2	10	18
40 °C	4	1	29
40 °C	4	2	40
40 °C	4	3	58
40 °C	4	4	31
40 °C	4	5	40
40 °C	4	6	51
40 °C	4	7	53
40 °C	4	8	43
40 °C	4	9	69
40 °C	4	10	35

## Sheet: Table 1
Breeder	ct DWV	ct BQCV	ct N.ceranae	% DWV infected	% BQCV infected	% N. ceranae infected
1	42	42	39.3136	75	8.33	66.67
1	42	42	42
1	42	42	38.1454
1	35.6628	42	42
1	18.2168	42	38.3849
1	30.2766	42	36.6477
1	28.0572	42	37.7722
1	31.1689	42	35.6488
1	35.5252	39.7983	42
1	35.2053	42	36.1281
1	38.2715	42	42
1	37.4047	42	35.6252
2	42	42	42	66.67	8.33	41.67
2	42	42	42
2	42	42	42
2	42	42	38.6371
2	18.4854	42	42
2	19.1491	42	37.3181
2	19.1755	42	38.0329
2	16.2709	38.5037	35.2007
2	27.0303	42	42
2	33.5853	42	36.9842
2	16.2774	42	42
2	29.8362	42	42
3	18.2536	42	36.6645	100	25	91.67
3	28.2558	42	37.0206
3	28.3789	42	38.9813
3	35.5048	42	42
3	35.3057	37.4901	36.0692
3	17.543	41.6433	36.6728
3	35.5293	42	39.9365
3	36.482	42	38.1204
3	37.8136	38.5617	37.9009
3	34.9999	42	36.2172
3	32.4769	42	36.2017
3	29.2132	42	36.2583
4	19.197	42	42	75	8.33	25
4	28.1197	42	42
4	34.1182	42	42
4	33.1907	36.8016	39.0689
4	35.1211	42	42
4	35.8145	42	40.3517
4	42	42	42
4	37.6931	42	42
4	33.091	42	42
4	42	42	42
4	42	42	42
4	34.7906	42	41.0396
5	42	42	40.2315	41.67	0	66.67
5	30.4786	42	37.7042
5	38.4442	42	37.6134
5	37.3383	42	42
5	35.9612	42	37.0973
5	36.2794	42	42
5	42	42	37.0576
5	42	42	42
5	42	42	42
5	42	42	38.0561
5	42	42	38.4066
5	39.0178	42	38.8243
6	34.4643	41.6706	42	83.33	16.67	41.67
6	34.9174	42	38.3547
6	37.2281	42	39.0567
6	42	42	41.1824
6	21.6787	42	42
6	20.0088	42	42
6	35.0175	39.0759	42
6	42	42	37.3069
6	38.4395	42	42
6	36.2148	42	36.9819
6	38.8788	42	42
6	38.1474	42	42
